# Supplementary material for: A Multidisciplinary Approach Providing New Insight into Fruit Flesh Browning Physiology in Apple (Malus x domestica Borkh.)
Source: PLoS One. 2013 Oct 18;8(10):e78004. doi: 10.1371/journal.pone.0078004 (PMC3799748; doi:10.1371/journal.pone.0078004)
Supplement: Table S2 — Annotation of the gene underlying the QTL intervals identified on chromosomes 9, 10, 11, 13, 14 and 16. (XLS) [file pone.0078004.s008.xls]

## Sheet: Table S2
LG_9
Query	description
MDP0000282534	Peroxisomal (S)-2-hydroxy-acid oxidase	http://en.wikipedia.org/wiki/(S)-2-hydroxy-acid_oxidase
MDP0000185324	Acid phosphatase
MDP0000185212	Allyl alcohol dehydrogenase-like protein
MDP0000162764	Stress-induced receptor-like kinase
MDP0000178194	3-ketoacyl-CoA thiolase 2, peroxisomal
MDP0000646811	Cyclin-dependent kinase inhibitor
MDP0000209432	Indole-3-acetic acid-amido synthetase	http://www.plantcell.org/content/20/1/228.full
MDP0000586498	O-fucosyltransferase-like protein	http://en.wikipedia.org/wiki/GDP-fucose_protein_O-fucosyltransferase_1
MDP0000241814	Lipase class 3-like protein
MDP0000467988	Tir-nbs-lrr resistance protein
MDP0000180803	Adrenodoxin-like ferredoxin
MDP0000171134	Calcium dependent protein kinase
MDP0000136656	Oxidoreductase, 2OG-Fe(II) oxygenase
MDP0000154970	Nucleobase ascorbate transporter
MDP0000283767	Long chain acyl-CoA synthetase	http://en.wikipedia.org/wiki/Fatty-acyl-CoA_synthase
MDP0000686666	Chalcone synthase	http://en.wikipedia.org/wiki/Chalcone_synthase
MDP0000300208	Glutathione reductase	http://en.wikipedia.org/wiki/Glutathione_reductase
MDP0000258116	Pectinesterase	http://en.wikipedia.org/wiki/Pectinesterase
MDP0000291593	Glutathione peroxidase	http://en.wikipedia.org/wiki/Glutathione_peroxidase
MDP0000714458	Lipase class 3-like protein
MDP0000440952	Tir-nbs-lrr resistance protein
MDP0000918168	Cyclin-dependent kinase inhibitor
MDP0000708861	Aminotransferase-like protein
MDP0000403580	Ethylene-responsive transcription factor
MDP0000211252	GDSL esterase/lipase
MDP0000276355	Succinate dehydrogenase	http://en.wikipedia.org/wiki/Succinate_dehydrogenase
MDP0000147787	Succinate dehydrogenase
MDP0000298133	Poly(A) binding protein
MDP0000317621	Glycosyltransferase	http://en.wikipedia.org/wiki/Glycosyltransferase
MDP0000211936	Phenylcoumaran benzylic ether reductase-l	http://www.ncbi.nlm.nih.gov/pubmed/11030549
MDP0000316281	Serine hydroxymethyltransferase
MDP0000839295	Glycosyltransferase
MDP0000908953	Glutathione S-transferase
MDP0000919666	3-ketoacyl-CoA synthase
MDP0000163755	Aspartyl protease
MDP0000576268	Glutathione reductase
MDP0000145872	Cc-nbs-lrr resistance protein
MDP0000409894	Lipase class 3 family protein
MDP0000123346	Succinate dehydrogenase
MDP0000131161	Lipase class 3 family protein
MDP0000184312	2-oxoglutarate-dependent dioxygenase
MDP0000158395	Stress-induced receptor-like kinase
MDP0000244026	Histone acetyltransferase
MDP0000221889	Cinnamoyl CoA reductase-like protein
MDP0000297061	Fumarylacetoacetate hydrolase
MDP0000134666	Pentatricopeptide repeat-containing protei
MDP0000168682	Pectinesterase
MDP0000733256	Tir-nbs-lrr resistance protein
MDP0000163637	Stress-induced receptor-like kinase
MDP0000307702	Calcium ion binding protein
MDP0000686661	Chalcone synthase
MDP0000281816	Stress-induced receptor-like kinase
MDP0000129664	3-ketoacyl-CoA thiolase 2
MDP0000717378	Leucine-rich repeat protein kinase
MDP0000296211	Histone deacetylase
MDP0000317620	Glycosyltransferase
MDP0000469298	Tir-nbs-lrr resistance protein
MDP0000312930	Cinnamoyl CoA reductase-like protein
MDP0000282536	3-oxoacyl-[acyl-carrier-protein] synthase
MDP0000164781	TIR-NBS-LRR class disease resistance prot
MDP0000476508	GDSL esterase/lipase
MDP0000872824	Stress-induced receptor-like kinase
MDP0000125338	Cc-nbs-lrr resistance protein
MDP0000305029	GDSL esterase/lipase
MDP0000246184	Ethylene-responsive transcription factor
MDP0000185737	Tir-nbs-lrr resistance protein
MDP0000202137	GDSL esterase/lipase
MDP0000319659	Iaa-amino acid hydrolase
LG_10
MDP0000187390	Nbs-lrr resistance protein
MDP0000320351	Cellulose synthase
MDP0000304573	Purple acid phosphatase
MDP0000160291	Leaf senescence related protein
MDP0000288298	Tir-nbs-lrr resistance protein
MDP0000686021	Tir-nbs-lrr
MDP0000188563	Beta-galactosidase
MDP0000182633	Ubiquitin carboxyl-terminal hydrolase
MDP0000168060	Heat shock 70 kDa protein
MDP0000281884	Monosaccharide-sensing protein
MDP0000173199	Galactose-1-phosphate uridylyltransferase
MDP0000446051	3-ketoacyl-CoA thiolase
MDP0000804479	Sodium/hydrogen exchanger
MDP0000306169	Phosphatidylinositol:ceramide inositolphos
MDP0000206284	Beta-galactosidase
MDP0000413320	Flavonoid o-methyltransferase
MDP0000865714	Cc-nbs-lrr resistance protein
MDP0000639894	Aldose-6-phosphate reductase (NADPH2)
MDP0000170967	Alpha-1,3-mannosyl-glycoprotein 2-beta-N-
MDP0000179365	Multicopper oxidase
MDP0000412939	Ethylene receptor
MDP0000154777	Geranylgeranyl diphosphate synthase
MDP0000138709	Glutathione S-transferase
MDP0000610729	TIR-NBS-LRR type disease resistance prote
MDP0000405940	Digalactosyldiacylglycerol synthase
MDP0000897681	Peptidyl-prolyl cis-trans isomerase
MDP0000122856	Aspartyl protease-like protein
MDP0000265855	Cc-nbs-lrr resistance protein
MDP0000151832	Pyrroline-5-carboxylate reductase
MDP0000813339	Arginine decarboxylase
MDP0000162437	Cc-nbs-lrr resistance protein
MDP0000165170	Polyprenol reductase
MDP0000290323	RIN4 protein
MDP0000278559	3-ketoacyl-CoA thiolase-like protein
MDP0000193868	Epoxide hydrolase
MDP0000302164	2-oxoacid dehydrogenases acyltransferase
MDP0000212857	Lipoxygenase
MDP0000249564	Iaa-amino acid hydrolase
MDP0000143318	Flavonoid o-methyltransferase
MDP0000147571	Aminotransferase ALD1
MDP0000065495	Casein kinase II
MDP0000141069	Mitochondrial Rho GTPase
MDP0000264582	Serine carboxypeptidase
MDP0000475939	Flavonoid o-methyltransferase
MDP0000149290	4-alpha-glucanotransferase
MDP0000138640	Purple acid phosphatase
MDP0000361351	Aldose-6-phosphate reductase
MDP0000613304	2Fe-2S ferredoxin-like protein
MDP0000268406	Polyprenol reductase
MDP0000148483	Fatty acyl-CoA reductase
MDP0000279113	Magnesium-dependent phosphatase
MDP0000319352	Tir-nbs-lrr resistance protein
MDP0000656101	Glutamyl-tRNA reductase
MDP0000491020	IAA-amino acid hydrolase ILR1-like
MDP0000312578	ATP synthase subunit beta
MDP0000405137	Adenylosuccinate lyase
MDP0000039909	3-ketoacyl-CoA thiolase 2
MDP0000170409	Tir-nbs-lrr resistance protein
MDP0000285679	Cc-nbs-lrr resistance protein
MDP0000213800	GDSL-lipase-like
MDP0000256506	Glucose-1-phosphate adenylyltransferase
MDP0000326334	Carbonic anhydrase
MDP0000266034	Histone deacetylase
MDP0000482215	Pyruvate kinase
MDP0000119251	Tir-nbs-lrr
MDP0000252318	Adenylosuccinate synthetase
MDP0000163134	CDP-diacylglycerol--inositol 3-phosphatidyl
MDP0000148777	Fatty acyl-CoA reductase
MDP0000300397	Cellulose synthase-like C3
MDP0000185713	Heat stress transcription factor
MDP0000120975	Arginine decarboxylase
MDP0000750374	3-hydroxy-3-methylglutaryl-coenzyme
MDP0000192381	Cc-nbs-lrr resistance protein
MDP0000275110	Glutamine amidotransferase class
MDP0000904172	UDP-glucose:flavonoid 3-o-glucosyltransfe
MDP0000132078	Histone deacetylase
MDP0000292604	Phosphoglycerate mutase
MDP0000744778	Tir-nbs-lrr resistance protein
MDP0000176134	Cellulose synthase-interactive protein
MDP0000124691	Glycosyltransferase
MDP0000752656	Ethylene receptor
MDP0000631883	NAD(P)H-dependent 6'-deoxychalcone synthase
MDP0000606549	3R-hydroxymyristoyl ACP dehydrase
MDP0000259191	GPI mannosyltransferase
MDP0000170966	Aromatic and neutral amino acid transport
MDP0000165120	Flavonoid o-methyltransferase
MDP0000181630	Polygalacturonase
MDP0000140878	Flavonoid o-methyltransferase
MDP0000238703	Fatty acyl-CoA reductase
MDP0000939182	Acetyl-CoA:benzylalcohol acetyltranferase
MDP0000132207	Lysine/histidine transporter
MDP0000169509	Cc-nbs-lrr resistance protein
MDP0000225808	3-ketoacyl-CoA thiolase
MDP0000186699	Geranylgeranyl diphosphate synthase
MDP0000119443	Peptidyl-prolyl cis-trans isomerase
MDP0000490004	Tir-nbs-lrr resistance protein
MDP0000305907	Glutamate receptor
MDP0000306850	Calcium-dependent protein kinase
MDP0000264412	Geranylgeranyl diphosphate synthase
MDP0000771204	TIR-NBS-LRR type disease resistance
MDP0000180583	Glutamate receptor
MDP0000309213	Aminotransferase-like
MDP0000291883	Calmodulin-like protein
MDP0000315904	3-ketoacyl-CoA thiolase 2
MDP0000612864	Tir-nbs-lrr resistance protein
MDP0000223540	RAN GTPase-activating protein
MDP0000339174	ATP synthase epsilon chain
MDP0000259319	Cysteine-rich receptor
MDP0000408705	Aldose-6-phosphate reductase
MDP0000187037	Metacaspase-1
MDP0000281883	3-hydroxy-3-methylglutaryl-coenzyme A
MDP0000119880	Ubiquitin carboxyl-terminal hydrolase
MDP0000176141	3-ketoacyl-CoA thiolase
MDP0000185239	Phospholipase-like protein
MDP0000699607	Catalase
MDP0000219795	Phytase
MDP0000678891	Catalase
MDP0000271970	Polyprenol reductase
MDP0000911085	Proline iminopeptidase
MDP0000279611	Serine carboxypeptidase
MDP0000195859	Cinnamyl alcohol dehydrogenase
MDP0000269995	Lysine/histidine transporter
MDP0000866160	3-ketoacyl-CoA thiolase
MDP0000202358	Cellulose synthase
MDP0000184518	Acetyl-CoA:benzylalcohol acetyltranferase
MDP0000424881	Cc-nbs-lrr resistance protein
MDP0000243247	Histone deacetylase
MDP0000283947	Lysine/histidine transporter
MDP0000253089	Aminotransferase-like protein
MDP0000290712	ADP-glucose pyrophosphorylase
MDP0000264448	Nbs-lrr resistance protein
MDP0000818877	NAD(P)-linked oxidoreductase
MDP0000463166	Cc-nbs-lrr resistance protein
MDP0000322090	Ubiquitin carboxyl-terminal hydrolase
MDP0000928146	ATP synthase subunit beta
MDP0000146967	O-Glycosyl hydrolases
MDP0000142757	Fatty acyl-CoA reductase
MDP0000141410	3-ketoacyl-CoA thiolase
MDP0000221409	Xylulose kinase like protein
MDP0000156569	Cinnamyl alcohol dehydrogenase
MDP0000132452	Catalase
MDP0000142019	Hydrolase-like
MDP0000171374	Polyprenol reductase
MDP0000189485	Delta-aminolevulinic acid dehydratase
MDP0000157962	Tir-nbs-lrr resistance protein
MDP0000190563	Kinase-like protein
MDP0000744777	Tir-nbs-lrr resistance protein
MDP0000802170	Amidophosphoribosyltransferase
MDP0000168559	Heat shock 70 kDa protein
MDP0000146868	Purple acid phosphatase
MDP0000554450	Lipoxygenase
MDP0000154838	Cytokinin riboside 5'-monophosphate phospho.
MDP0000309582	Cc-nbs-lrr resistance protein
MDP0000223541	Chaperonin 60 subunit beta
MDP0000247529	Arginine decarboxylase
MDP0000147628	Catalase
LG_11
MDP0000553692	Cc-nbs-lrr resistance protein
MDP0000303965	Cc-nbs-lrr resistance protein
MDP0000148422	Cc-nbs-lrr resistance protein
MDP0000250061	Cc-nbs-lrr resistance protein
MDP0000792444	Nucleosome/chromatin assembly factor
MDP0000650491	Acyl:coa ligase
MDP0000173845	Tyrosine-sulfated glycopeptide
MDP0000236235	Esterase/lipase
MDP0000132291	Glucosyltransferase
MDP0000160821	Cc-nbs-lrr resistance protein
MDP0000224382	Kinase-like
MDP0000718598	Tyrosine-sulfated glycopeptide receptor
MDP0000170193	Cc-nbs-lrr resistance protein
MDP0000223518	Cc-nbs-lrr resistance protein
MDP0000695093	Polyphosphoinositide binding protein
MDP0000389171	Glucose-6-phosphate/phosphate
MDP0000290091	Cc-nbs-lrr resistance protein
MDP0000171905	Cinnamyl alcohol dehydrogenase
MDP0000123092	Senescence-associated protein
MDP0000161883	Tyrosine-sulfated glycopeptide receptor
MDP0000364547	Histone H3
MDP0000192099	Ubiquitin-conjugating enzyme
MDP0000244872	N-acetyltransferase
MDP0000617604	N-acetyltransferase
MDP0000446777	Histone H3
MDP0000734561	Cc-nbs-lrr resistance protein
MDP0000180389	Cc-nbs-lrr resistance protein
MDP0000276756	Carbamoyl phosphate synthetase
MDP0000887876	Cc-nbs-lrr resistance protein
MDP0000261548	Leucine-rich repeat
MDP0000193087	Cc-nbs-lrr resistance protein
MDP0000223630	Histone H3
MDP0000180250	Cc-nbs-lrr resistance protein
MDP0000562585	Ethylene-insensitive
MDP0000757714	Amino acid permease
MDP0000562504	Cc-nbs-lrr resistance protein
MDP0000453747	Glucose-6-phosphate/phosphate
MDP0000205216	ubiquitin-protein ligase
MDP0000146489	Amino acid permease
MDP0000650726	Glucose-6-phosphate/phosphate
MDP0000610354	Cc-nbs-lrr resistance protein
MDP0000166379	Cc-nbs-lrr resistance protein
MDP0000557447	Cc-nbs-lrr resistance protein
MDP0000859930	Calcium ion binding protein
MDP0000732188	Cc-nbs-lrr resistance protein
MDP0000780100	Cc-nbs-lrr resistance protein
MDP0000268260	Polyphosphoinositide binding protein
MDP0000181929	Heat shock protein 90
MDP0000670234	ubiquitin-protein ligase
MDP0000203668	LRR receptor
MDP0000174704	Cc-nbs-lrr resistance protein
MDP0000842682	N-acetyltransferase
MDP0000123343	Cc-nbs-lrr resistance protein
MDP0000615878	Citrate synthase	http://en.wikipedia.org/wiki/Citrate_synthase
MDP0000127450	Serine-rich protein
MDP0000434420	ubiquitin-protein ligase
MDP0000528870	Ethylene-responsive
MDP0000895328	Cc-nbs-lrr resistance protein
MDP0000236898	Cc-nbs-lrr resistance protein
MDP0000205859	Cc-nbs-lrr resistance protein
MDP0000264453	UDP-glycosyltransferase
MDP0000280382	Carbamoyl phosphate synthetase
MDP0000432128	Histone H3
MDP0000261749	N-acetyltransferase
MDP0000665186	Cc-nbs-lrr resistance protein
MDP0000608429	Beta-D-xylosidase
MDP0000282880	Calcineurin B-like protein
MDP0000157594	Carbamoyl phosphate synthetase
MDP0000146850	Carbamoyl phosphate synthetase
MDP0000422862	Anthranilate phosphoribosyltransferase
MDP0000279270	Cc-nbs-lrr resistance protein
MDP0000301599	Calcium ion binding protein
MDP0000565880	Ethylene-insensitive
MDP0000200709	Kinase-like
MDP0000265782	Heat shock protein 90
MDP0000298868	Vacuolar-sorting receptor
MDP0000611903	UDP-glycosyltransferase
MDP0000170238	Actin related protein
MDP0000210751	Cc-nbs-lrr resistance protein
MDP0000307848	ubiquitin-protein ligase
MDP0000162617	Ethylene-insensitive
MDP0000174796	Cc-nbs-lrr resistance
MDP0000185471	Cinnamyl alcohol dehydrogenase
MDP0000490180	Ethylene-insensitive
MDP0000182395	AP2-like ethylene-responsive transcription
MDP0000125245	Calcium ion binding protein
MDP0000121129	Carbamoyl phosphate synthetase
MDP0000462753	Cc-nbs-lrr resistance protein
MDP0000485776	AP2-like ethylene-responsive
MDP0000760912	Leucine-rich receptor-like protein kinase
MDP0000165966	Kinase-like protein
MDP0000377748	Cc-nbs-lrr resistance protein
MDP0000322229	Histone H3
MDP0000198736	Farnesyl pyrophosphate synthase	http://en.wikipedia.org/wiki/Farnesyl_pyrophosphate
MDP0000230552	Cc-nbs-lrr resistance protein
MDP0000618774	UDP-glycosyltransferase
MDP0000400413	Serine hydroxymethyltransferase
MDP0000230932	Cc-nbs-lrr resistance protein
MDP0000698001	Tir-nbs-lrr resistance protein
MDP0000138018	Cc-nbs-lrr resistance protein
MDP0000153782	Cc-nbs-lrr resistance protein
MDP0000118780	UDP-glycosyltransferase
MDP0000460658	Histone H3
MDP0000215099	Subtilisin-like protease
MDP0000201011	Acyl-CoA ligase-
MDP0000212932	Cc-nbs-lrr resistance protein
MDP0000178214	Calcineurin B-like protein
MDP0000174081	TBP-associated factor
MDP0000222913	Esterase/lipase domain-containing protein
MDP0000191097	Amino acid permease
MDP0000230002	Electron transfer flavoprotein
MDP0000304477	Omega-3 fatty acid desaturase
MDP0000298304	Phosphate transporter
MDP0000285649	Cc-nbs-lrr resistance protein
MDP0000442509	Glucosyltransferase
MDP0000267662	Histone H3
MDP0000244873	Ethylene-insensitive
MDP0000203847	Acyl-CoA ligase
MDP0000401390	Cc-nbs-lrr resistance protein
MDP0000442276	Cc-nbs-lrr resistance protein
MDP0000185623	Cc-nbs-lrr resistance protein
LG_13
MDP0000160227	Isoflavone reductase
MDP0000859911	Beta-galactosidase
MDP0000322233	Methionine sulfoxide reductase
MDP0000309189	GDSL esterase/lipase
MDP0000876184	Trans-cinnamate 4-monooxygenase
MDP0000195614	Pathogenesis-related protein
MDP0000533638	Pathogenesis-related protein
MDP0000818931	Polygalacturonase-like protein
MDP0000882895	Glutathione S-transferase
MDP0000374557	Xyloglucan 6-xylosyltransferase
MDP0000663105	Glutathione S-transferase
MDP0000142174	Chitinase-like protein
MDP0000722969	Glutathione S-transferase
MDP0000733336	CASP-like protein
MDP0000686191	Pectinesterase
MDP0000199386	Beta-amylase
MDP0000232581	Calcium dependent protein kinase
MDP0000233356	Fatty acid desaturase
MDP0000207937	Pyridoxal biosynthesis protein
MDP0000649496	Calcium dependent protein kinase
MDP0000778140	Ethylene-responsive transcription factor
MDP0000859573	Sucrose synthase
MDP0000286774	Acyl-CoA dehydrogenase
MDP0000919221	E3 ubiquitin-protein ligase
MDP0000317056	Glutaredoxin
MDP0000128979	Ethylene-responsive transcription factor
MDP0000293806	Acyl-coenzyme A oxidase
MDP0000901541	Peroxidase
MDP0000137297	Heat shock protein 40
MDP0000522063	Nbs-lrr resistance protein
MDP0000162520	Carbamoyl phosphate synthase
MDP0000139551	Guanylate kinase family protein
MDP0000220668	Adenylate isopentenyltransferase
MDP0000229596	Chaperone protein dnaJ
MDP0000302490	Geranylgeranyl diphosphate reductase
MDP0000389664	Pectinesterase
MDP0000255273	Ribonucleoside-diphosphate reductase
MDP0000568825	Glutathione S-transferase
MDP0000288155	CASP-like protein
MDP0000699676	Cytokinin oxidase
MDP0000304455	Pectinesterase
MDP0000311742	Methionine sulfoxide reductase
MDP0000268346	Protoporphyrinogen oxidase
MDP0000126496	Heat shock protein 40
MDP0000824991	Sucrose synthase
MDP0000566567	Glutathione S-transferase
MDP0000506720	Acetate/butyrate--CoA ligase
MDP0000814162	Oxidoreductase
MDP0000190529	Probable histone-arginine methyltransferas
MDP0000239947	Leucoanthocyanidin dioxygenase
MDP0000259661	Pathogenesis-related protein
MDP0000418277	Pathogenesis-related protein
MDP0000251288	Guanylate kinase family protein
MDP0000567267	Heat shock protein 40
MDP0000132070	Guanylate kinase family protein
MDP0000791599	CASP-like protein
MDP0000145305	Dienelactone hydrolase
MDP0000138527	Aminotransferase-like
MDP0000581406	Sucrose synthase
MDP0000471188	Leucoanthocyanidin dioxygenase
MDP0000195610	Pathogenesis-related protein
MDP0000824990	Sucrose synthase
MDP0000186193	Glutathione S-transferase
MDP0000177592	Dihydrolipoyllysine-residue acetyltransfer
MDP0000262329	Phospholipase
MDP0000167456	Heat shock protein 40
MDP0000767415	Sucrose synthase
MDP0000332832	Methionine sulfoxide reductase
MDP0000595826	S-adenosylmethionine synthase
MDP0000234929	Glycosyltransferase
MDP0000139912	Esterase/lipase
MDP0000206768	Peroxidase
MDP0000293143	Pathogenesis-related protein
MDP0000468488	Acyl carrier protein
MDP0000545379	Glutathione S-transferase
MDP0000658696	Pyruvate decarboxylase
MDP0000611200	Pathogenesis-related protein
MDP0000299311	Pathogenesis-related protein
MDP0000187493	Glutathione S-transferase
MDP0000236352	Cc-nbs-lrr resistance protein
MDP0000827820	Pathogenesis-related protein
MDP0000103621	Pathogenesis-related protein
MDP0000061368	Histidine phosphotransfer protein
MDP0000191837	Glutathione S-transferase
MDP0000318624	Vesicle-associated membrane protein
MDP0000231700	Sodium/hydrogen exchanger
MDP0000501204	Lipase class 3 family protein
MDP0000831644	Lipase class 3 family protein
MDP0000175027	Glycoside hydrolase family 28 protein
MDP0000124311	Glutathione S-transferase
MDP0000623831	Nbs-lrr resistance protein
MDP0000125797	Acyl-CoA dehydrogenase
MDP0000232623	Heat stress transcription factor
MDP0000781698	S-adenosylmethionine decarboxylase
MDP0000103627	Pathogenesis-related protein
MDP0000899351	Oxidoreductase
MDP0000295540	Pathogenesis-related protein
MDP0000692464	NADH dehydrogenase
MDP0000151932	Phosphoinositide phosphatase-like protein
MDP0000322073	Dienelactone hydrolase
MDP0000697723	Katanin p80
MDP0000229364	Pathogenesis-related protein
MDP0000306139	Xyloglucan 6-xylosyltransferase
MDP0000441764	Protein kinase family protein
MDP0000610136	Acyl-[acyl-carrier-protein] desaturase
MDP0000221383	Glycoside hydrolase
MDP0000789992	Pyruvate, phosphate dikinase
MDP0000293214	Sucrose synthase
MDP0000196076	Methionine sulfoxide reductase
MDP0000260110	Pathogenesis-related protein
MDP0000838523	Pathogenesis-related protein
MDP0000176048	Heat stress transcription factor
MDP0000147060	Heat shock protein 90
MDP0000184031	Calcium dependent protein kinase
MDP0000472203	Monothiol glutaredoxin
MDP0000878946	Acyl-coenzyme A oxidase
MDP0000785852	Pectinesterase
MDP0000814399	Pathogenesis-related protein
MDP0000236372	Protein phosphatase
MDP0000295543	Pathogenesis-related protein
MDP0000227143	Oxidoreductase
MDP0000192671	Glutathione S-transferase
MDP0000130293	Pyruvate, phosphate dikinase
MDP0000284910	Dienelactone hydrolase
MDP0000139493	Glutamine synthetase
MDP0000161016	Glutathione S-transferase
MDP0000796592	Sucrose synthase
MDP0000283845	Cationic amino acid transporter
MDP0000684769	Heat shock protein 40
MDP0000146718	NADH dehydrogenase
MDP0000004754	Dienelactone hydrolase family protein
MDP0000174676	Beta-D-xylosidase
MDP0000320172	Beta-amylase
MDP0000241694	Pathogenesis-related protein
MDP0000293588	2-oxoisovalerate dehydrogenase
MDP0000259496	Peroxisomal fatty acid beta-oxidation
MDP0000162215	Glutathione S-transferase
MDP0000418187	Polyphenol oxidase
MDP0000469772	Isoleucyl-tRNA synthetase
LG_14
MDP0000929983	Polyketide cyclase/dehydrase and lipid
MDP0000302772	Glutathione peroxidase
MDP0000775334	Glycosyltransferase
MDP0000429252	Ubiquitin carboxyl-terminal hydrolase
MDP0000177386	Inositol polyphosphate
MDP0000429251	Glucan endo-1,3-beta-glucosidase
MDP0000744129	Tir-nbs-lrr resistance protein
MDP0000201326	Aspartyl protease
MDP0000220086	Superoxide dismutase
MDP0000183314	Caffeic acid 3-O-methyltransferase
MDP0000817831	Vacuolar protein-sorting-associated protei
MDP0000146255	Cc-nbs-lrr resistance protein
MDP0000534969	Caffeic acid 3-O-methyltransferase
MDP0000119551	Casein kinase
MDP0000159728	2-oxoglutarate/malate translocator
MDP0000193946	Pyruvate kinase
MDP0000190273	Ethylene-insensitive
MDP0000809893	Tir-nbs resistance protein
MDP0000275919	Glutamate--cysteine ligase
MDP0000151475	Cc-nbs-lrr resistance protein
MDP0000302161	Ubiquitin carboxyl-terminal hydrolase
MDP0000184090	Malate dehydrogenase
MDP0000104111	Tubulin, beta chain
MDP0000175285	Early-responsive to dehydration stress
MDP0000183313	Oxidoreductase
MDP0000213618	O-fucosyltransferase
MDP0000165624	Quinoprotein amine dehydrogenase
MDP0000227168	Abscisic acid receptor
MDP0000132720	Tubulin beta-6 chain
MDP0000389212	Purple acid phosphatase
MDP0000258343	Cinnamyl alcohol dehydrogenase
MDP0000910814	Caffeic acid 3-O-methyltransferase
MDP0000146334	Aquaporin
MDP0000196216	E3 ubiquitin-protein ligase
MDP0000051968	Peptidase M1 family protein
MDP0000159650	E3 ubiquitin-protein ligase
MDP0000473694	Caffeic acid 3-O-methyltransferase
MDP0000913598	Glutathione peroxidase
MDP0000269915	Quinoprotein amine dehydrogenase
MDP0000410003	Tir-nbs resistance protein
MDP0000188289	Caffeic acid 3-O-methyltransferase
MDP0000555220	9-cis-epoxycarotenoid dioxygenase
MDP0000133188	E3 ubiquitin-protein ligase
MDP0000276205	Actin depolymerizing factor
MDP0000336462	Histone H4
MDP0000121524	Aspartyl protease
MDP0000293025	Glutamate--cysteine ligase
MDP0000159233	Kinesin-related protein
LG_16
MDP0000143011	Alpha/beta-hydrolase
MDP0000277235	Sucrose proton symporter
MDP0000142243	Mitogen-activated protein kinase
MDP0000621927	Pectinesterase
MDP0000175757	Polygalacturonase
MDP0000748035	Tir-nbs-lrr resistance protein
MDP0000322119	GDSL esterase/lipase
MDP0000137967	Glucosidase
MDP0000162904	Pectinesterase
MDP0000321952	Tir-nbs-lrr resistance protein
MDP0000266476	Glucosidase
MDP0000189545	NADH dehydrogenase
MDP0000252405	Alpha-glucan water dikinase
MDP0000281766	Urease
MDP0000143004	Ribose-phosphate pyrophosphokinase
MDP0000634311	Cytokinin oxidase
MDP0000568449	L-lactate dehydrogenase
MDP0000247672	Polygalacturonase
MDP0000119341	Pyruvate dehydrogenase
MDP0000191266	NADH:ubiquinone oxidoreductase
MDP0000937142	Small heat shock protein
MDP0000219600	GDSL esterase/lipase
MDP0000553601	Tir-nbs-lrr resistance protein
MDP0000215389	Urease
MDP0000193780	Acetyl-CoA:benzylalcohol acetyltranferase
MDP0000178860	1-phosphatidylinositol-3-phosphate
MDP0000663062	Mechanosensitive ion channel protein
MDP0000753366	Cellulase (Glycosyl hydrolase family
MDP0000237441	Glucosidase
MDP0000690108	Thioredoxin
MDP0000915947	Acyl:coa ligase
MDP0000253572	Class III peroxidase
MDP0000220270	Aminotransferase
MDP0000943789	Enoyl-CoA hydratase/isomerase
MDP0000662756	NADH:ubiquinone oxidoreductase
MDP0000160434	Methyltransferase
MDP0000294097	2-phytyl-1,4-beta-naphthoquinone
MDP0000178055	Phosphatidylinositol 3-kinase
MDP0000234078	Serine/threonine-protein phosphatase
MDP0000190288	S-adenosyl-L-methionine-dependent methylt
MDP0000444494	Ethylene-responsive transcription factor
MDP0000154590	Tir-nbs-lrr resistance protein
MDP0000300100	Ubiquitin carboxyl-terminal hydrolase
MDP0000645828	Glyceraldehyde-3-phosphate dehydrogenase
MDP0000160047	Tir-nbs-lrr resistance protein
MDP0000219341	Cysteine desulfurase
MDP0000196666	GDSL esterase/lipase
MDP0000161907	Primary-amine oxidase
MDP0000758053	Isoflavonoid regulator
MDP0000215405	Lipoxygenase
MDP0000768989	Galactosyltransferase
MDP0000119793	Carbonic anhydrase
MDP0000327373	Tir-nbs-lrr resistance protein
MDP0000234081	5-formyltetrahydrofolate
MDP0000616079	Tryptophan aminotransferase
MDP0000706828	GDSL esterase/lipase
MDP0000653461	Hypersensitive-induced response protein
MDP0000244607	GDSL esterase/lipase
MDP0000391509	Thioredoxin
MDP0000139720	Pyruvate dehydrogenase
MDP0000206737	4-coumarate-coa ligase
MDP0000459576	Inositol-3-phosphate synthase
MDP0000196837	Cc-nbs-lrr resistance protein
MDP0000230763	Very-long-chain 3-oxoacyl-CoA reductase
MDP0000180526	Vesicle-associated membrane protein
MDP0000747268	Sphingoid base hydroxylase
MDP0000254174	UDP-glycosyltransferase
MDP0000241289	O-fucosyltransferase
MDP0000943790	Pectin lyase-like	http://en.wikipedia.org/wiki/Pectin_lyase
MDP0000027925	Spermidine synthase
MDP0000907713	Disease resistance protein
MDP0000250870	O-Glycosyl hydrolases
MDP0000296100	Peroxidase
MDP0000198181	Fructose-bisphosphate aldolase
MDP0000237754	Lipoxygenase
MDP0000129547	4-coumarate-coa ligase
MDP0000849735	Class III peroxidase
MDP0000121759	Glucosidase
MDP0000587199	Galactinol synthase
MDP0000798684	Galactinol synthase
MDP0000188248	NADH:ubiquinone oxidoreductase
MDP0000432642	Aldehyde dehydrogenase
MDP0000230950	Iaa-amino acid hydrolase
MDP0000308922	Ethylene-responsive transcription factor
MDP0000208817	NADH:ubiquinone oxidoreductase
MDP0000305808	Very-long-chain 3-oxoacyl-CoA reductase
MDP0000178334	Beta-1,4-mannosyl-glycoprotein
MDP0000235318	Glutamate--glyoxylate aminotransferase
MDP0000319263	Alanine aminotransferase
MDP0000142413	Quinone oxidoreductase	http://www.ncbi.nlm.nih.gov/pubmed/18374191
MDP0000662880	lutathione S-transferase
MDP0000269371	Quinone oxidoreductas
MDP0000547655	9-cis-epoxycarotenoid dioxygenase
MDP0000374885	Aldehyde dehydrogenase
MDP0000253349	NB-LRR type disease resistance protein
MDP0000160046	Phospholipid-transporting ATPase
MDP0000535983	Lipoxygenase
MDP0000278254	Polygalacturonase
MDP0000178896	1-phosphatidylinositol-4-phosphate
MDP0000185643	Glycosyltransferase
MDP0000786311	Cyclophilin-like protein
MDP0000253214	Cellulose synthase
MDP0000238857	Glucosidase
MDP0000143003	O-fucosyltransferase
MDP0000207103	Inositol-3-phosphate synthase
MDP0000206455	Tir-nbs-lrr resistance protein
MDP0000222620	Pectinesterase
MDP0000367954	3-oxoacyl-reductase
MDP0000190258	Alpha-(1,4)-fucosyltransferase

## Sheet: LG_9
Query	description
MDP0000282534	Peroxisomal (S)-2-hydroxy-acid oxidase	http://en.wikipedia.org/wiki/(S)-2-hydroxy-acid_oxidase
MDP0000185324	Acid phosphatase
MDP0000185212	Allyl alcohol dehydrogenase-like protein
MDP0000162764	Stress-induced receptor-like kinase
MDP0000178194	3-ketoacyl-CoA thiolase 2, peroxisomal
MDP0000646811	Cyclin-dependent kinase inhibitor
MDP0000209432	Indole-3-acetic acid-amido synthetase	http://www.plantcell.org/content/20/1/228.full
MDP0000586498	O-fucosyltransferase-like protein	http://en.wikipedia.org/wiki/GDP-fucose_protein_O-fucosyltransferase_1
MDP0000241814	Lipase class 3-like protein
MDP0000467988	Tir-nbs-lrr resistance protein
MDP0000180803	Adrenodoxin-like ferredoxin
MDP0000171134	Calcium dependent protein kinase
MDP0000136656	Oxidoreductase, 2OG-Fe(II) oxygenase
MDP0000154970	Nucleobase ascorbate transporter
MDP0000283767	Long chain acyl-CoA synthetase	http://en.wikipedia.org/wiki/Fatty-acyl-CoA_synthase
MDP0000686666	Chalcone synthase	http://en.wikipedia.org/wiki/Chalcone_synthase
MDP0000300208	Glutathione reductase	http://en.wikipedia.org/wiki/Glutathione_reductase
MDP0000258116	Pectinesterase	http://en.wikipedia.org/wiki/Pectinesterase
MDP0000291593	Glutathione peroxidase	http://en.wikipedia.org/wiki/Glutathione_peroxidase
MDP0000714458	Lipase class 3-like protein
MDP0000440952	Tir-nbs-lrr resistance protein
MDP0000918168	Cyclin-dependent kinase inhibitor
MDP0000708861	Aminotransferase-like protein
MDP0000403580	Ethylene-responsive transcription factor
MDP0000211252	GDSL esterase/lipase
MDP0000276355	Succinate dehydrogenase	http://en.wikipedia.org/wiki/Succinate_dehydrogenase
MDP0000147787	Succinate dehydrogenase
MDP0000298133	Poly(A) binding protein
MDP0000317621	Glycosyltransferase	http://en.wikipedia.org/wiki/Glycosyltransferase
MDP0000211936	Phenylcoumaran benzylic ether reductase-l	http://www.ncbi.nlm.nih.gov/pubmed/11030549
MDP0000316281	Serine hydroxymethyltransferase
MDP0000839295	Glycosyltransferase
MDP0000908953	Glutathione S-transferase
MDP0000919666	3-ketoacyl-CoA synthase
MDP0000163755	Aspartyl protease
MDP0000576268	Glutathione reductase
MDP0000145872	Cc-nbs-lrr resistance protein
MDP0000409894	Lipase class 3 family protein
MDP0000123346	Succinate dehydrogenase
MDP0000131161	Lipase class 3 family protein
MDP0000184312	2-oxoglutarate-dependent dioxygenase
MDP0000158395	Stress-induced receptor-like kinase
MDP0000244026	Histone acetyltransferase
MDP0000221889	Cinnamoyl CoA reductase-like protein
MDP0000297061	Fumarylacetoacetate hydrolase
MDP0000134666	Pentatricopeptide repeat-containing protei
MDP0000168682	Pectinesterase
MDP0000733256	Tir-nbs-lrr resistance protein
MDP0000163637	Stress-induced receptor-like kinase
MDP0000307702	Calcium ion binding protein
MDP0000686661	Chalcone synthase
MDP0000281816	Stress-induced receptor-like kinase
MDP0000129664	3-ketoacyl-CoA thiolase 2
MDP0000717378	Leucine-rich repeat protein kinase
MDP0000296211	Histone deacetylase
MDP0000317620	Glycosyltransferase
MDP0000469298	Tir-nbs-lrr resistance protein
MDP0000312930	Cinnamoyl CoA reductase-like protein
MDP0000282536	3-oxoacyl-[acyl-carrier-protein] synthase
MDP0000164781	TIR-NBS-LRR class disease resistance prot
MDP0000476508	GDSL esterase/lipase
MDP0000872824	Stress-induced receptor-like kinase
MDP0000125338	Cc-nbs-lrr resistance protein
MDP0000305029	GDSL esterase/lipase
MDP0000246184	Ethylene-responsive transcription factor
MDP0000185737	Tir-nbs-lrr resistance protein
MDP0000202137	GDSL esterase/lipase
MDP0000319659	Iaa-amino acid hydrolase

## Sheet: LG_10
Query	description
MDP0000187390	Nbs-lrr resistance protein
MDP0000320351	Cellulose synthase
MDP0000304573	Purple acid phosphatase
MDP0000160291	Leaf senescence related protein
MDP0000288298	Tir-nbs-lrr resistance protein
MDP0000686021	Tir-nbs-lrr
MDP0000188563	Beta-galactosidase
MDP0000182633	Ubiquitin carboxyl-terminal hydrolase
MDP0000168060	Heat shock 70 kDa protein
MDP0000281884	Monosaccharide-sensing protein
MDP0000173199	Galactose-1-phosphate uridylyltransferase
MDP0000446051	3-ketoacyl-CoA thiolase
MDP0000804479	Sodium/hydrogen exchanger
MDP0000306169	Phosphatidylinositol:ceramide inositolphos
MDP0000206284	Beta-galactosidase
MDP0000413320	Flavonoid o-methyltransferase
MDP0000865714	Cc-nbs-lrr resistance protein
MDP0000639894	Aldose-6-phosphate reductase (NADPH2)
MDP0000170967	Alpha-1,3-mannosyl-glycoprotein 2-beta-N-
MDP0000179365	Multicopper oxidase
MDP0000412939	Ethylene receptor
MDP0000154777	Geranylgeranyl diphosphate synthase
MDP0000138709	Glutathione S-transferase
MDP0000610729	TIR-NBS-LRR type disease resistance prote
MDP0000405940	Digalactosyldiacylglycerol synthase
MDP0000897681	Peptidyl-prolyl cis-trans isomerase
MDP0000122856	Aspartyl protease-like protein
MDP0000265855	Cc-nbs-lrr resistance protein
MDP0000151832	Pyrroline-5-carboxylate reductase
MDP0000813339	Arginine decarboxylase
MDP0000162437	Cc-nbs-lrr resistance protein
MDP0000165170	Polyprenol reductase
MDP0000290323	RIN4 protein
MDP0000278559	3-ketoacyl-CoA thiolase-like protein
MDP0000193868	Epoxide hydrolase
MDP0000302164	2-oxoacid dehydrogenases acyltransferase
MDP0000212857	Lipoxygenase
MDP0000249564	Iaa-amino acid hydrolase
MDP0000143318	Flavonoid o-methyltransferase
MDP0000147571	Aminotransferase ALD1
MDP0000065495	Casein kinase II
MDP0000141069	Mitochondrial Rho GTPase
MDP0000264582	Serine carboxypeptidase
MDP0000475939	Flavonoid o-methyltransferase
MDP0000149290	4-alpha-glucanotransferase
MDP0000138640	Purple acid phosphatase
MDP0000361351	Aldose-6-phosphate reductase
MDP0000613304	2Fe-2S ferredoxin-like protein
MDP0000268406	Polyprenol reductase
MDP0000148483	Fatty acyl-CoA reductase
MDP0000279113	Magnesium-dependent phosphatase
MDP0000319352	Tir-nbs-lrr resistance protein
MDP0000656101	Glutamyl-tRNA reductase
MDP0000491020	IAA-amino acid hydrolase ILR1-like
MDP0000312578	ATP synthase subunit beta
MDP0000405137	Adenylosuccinate lyase
MDP0000039909	3-ketoacyl-CoA thiolase 2
MDP0000170409	Tir-nbs-lrr resistance protein
MDP0000285679	Cc-nbs-lrr resistance protein
MDP0000213800	GDSL-lipase-like
MDP0000256506	Glucose-1-phosphate adenylyltransferase
MDP0000326334	Carbonic anhydrase
MDP0000266034	Histone deacetylase
MDP0000482215	Pyruvate kinase
MDP0000119251	Tir-nbs-lrr
MDP0000252318	Adenylosuccinate synthetase
MDP0000163134	CDP-diacylglycerol--inositol 3-phosphatidyl
MDP0000148777	Fatty acyl-CoA reductase
MDP0000300397	Cellulose synthase-like C3
MDP0000185713	Heat stress transcription factor
MDP0000120975	Arginine decarboxylase
MDP0000750374	3-hydroxy-3-methylglutaryl-coenzyme
MDP0000192381	Cc-nbs-lrr resistance protein
MDP0000275110	Glutamine amidotransferase class
MDP0000904172	UDP-glucose:flavonoid 3-o-glucosyltransfe
MDP0000132078	Histone deacetylase
MDP0000292604	Phosphoglycerate mutase
MDP0000744778	Tir-nbs-lrr resistance protein
MDP0000176134	Cellulose synthase-interactive protein
MDP0000124691	Glycosyltransferase
MDP0000752656	Ethylene receptor
MDP0000631883	NAD(P)H-dependent 6'-deoxychalcone synthase
MDP0000606549	3R-hydroxymyristoyl ACP dehydrase
MDP0000259191	GPI mannosyltransferase
MDP0000170966	Aromatic and neutral amino acid transport
MDP0000165120	Flavonoid o-methyltransferase
MDP0000181630	Polygalacturonase
MDP0000140878	Flavonoid o-methyltransferase
MDP0000238703	Fatty acyl-CoA reductase
MDP0000939182	Acetyl-CoA:benzylalcohol acetyltranferase
MDP0000132207	Lysine/histidine transporter
MDP0000169509	Cc-nbs-lrr resistance protein
MDP0000225808	3-ketoacyl-CoA thiolase
MDP0000186699	Geranylgeranyl diphosphate synthase
MDP0000119443	Peptidyl-prolyl cis-trans isomerase
MDP0000490004	Tir-nbs-lrr resistance protein
MDP0000305907	Glutamate receptor
MDP0000306850	Calcium-dependent protein kinase
MDP0000264412	Geranylgeranyl diphosphate synthase
MDP0000771204	TIR-NBS-LRR type disease resistance
MDP0000180583	Glutamate receptor
MDP0000309213	Aminotransferase-like
MDP0000291883	Calmodulin-like protein
MDP0000315904	3-ketoacyl-CoA thiolase 2
MDP0000612864	Tir-nbs-lrr resistance protein
MDP0000223540	RAN GTPase-activating protein
MDP0000339174	ATP synthase epsilon chain
MDP0000259319	Cysteine-rich receptor
MDP0000408705	Aldose-6-phosphate reductase
MDP0000187037	Metacaspase-1
MDP0000281883	3-hydroxy-3-methylglutaryl-coenzyme A
MDP0000119880	Ubiquitin carboxyl-terminal hydrolase
MDP0000176141	3-ketoacyl-CoA thiolase
MDP0000185239	Phospholipase-like protein
MDP0000699607	Catalase
MDP0000219795	Phytase
MDP0000678891	Catalase
MDP0000271970	Polyprenol reductase
MDP0000911085	Proline iminopeptidase
MDP0000279611	Serine carboxypeptidase
MDP0000195859	Cinnamyl alcohol dehydrogenase
MDP0000269995	Lysine/histidine transporter
MDP0000866160	3-ketoacyl-CoA thiolase
MDP0000202358	Cellulose synthase
MDP0000184518	Acetyl-CoA:benzylalcohol acetyltranferase
MDP0000424881	Cc-nbs-lrr resistance protein
MDP0000243247	Histone deacetylase
MDP0000283947	Lysine/histidine transporter
MDP0000253089	Aminotransferase-like protein
MDP0000290712	ADP-glucose pyrophosphorylase
MDP0000264448	Nbs-lrr resistance protein
MDP0000818877	NAD(P)-linked oxidoreductase
MDP0000463166	Cc-nbs-lrr resistance protein
MDP0000322090	Ubiquitin carboxyl-terminal hydrolase
MDP0000928146	ATP synthase subunit beta
MDP0000146967	O-Glycosyl hydrolases
MDP0000142757	Fatty acyl-CoA reductase
MDP0000141410	3-ketoacyl-CoA thiolase
MDP0000221409	Xylulose kinase like protein
MDP0000156569	Cinnamyl alcohol dehydrogenase
MDP0000132452	Catalase
MDP0000142019	Hydrolase-like
MDP0000171374	Polyprenol reductase
MDP0000189485	Delta-aminolevulinic acid dehydratase
MDP0000157962	Tir-nbs-lrr resistance protein
MDP0000190563	Kinase-like protein
MDP0000744777	Tir-nbs-lrr resistance protein
MDP0000802170	Amidophosphoribosyltransferase
MDP0000168559	Heat shock 70 kDa protein
MDP0000146868	Purple acid phosphatase
MDP0000554450	Lipoxygenase
MDP0000154838	Cytokinin riboside 5'-monophosphate phospho.
MDP0000309582	Cc-nbs-lrr resistance protein
MDP0000223541	Chaperonin 60 subunit beta
MDP0000247529	Arginine decarboxylase
MDP0000147628	Catalase

## Sheet: LG_11
Query	description
MDP0000553692	Cc-nbs-lrr resistance protein
MDP0000303965	Cc-nbs-lrr resistance protein
MDP0000148422	Cc-nbs-lrr resistance protein
MDP0000250061	Cc-nbs-lrr resistance protein
MDP0000792444	Nucleosome/chromatin assembly factor
MDP0000650491	Acyl:coa ligase
MDP0000173845	Tyrosine-sulfated glycopeptide
MDP0000236235	Esterase/lipase
MDP0000132291	Glucosyltransferase
MDP0000160821	Cc-nbs-lrr resistance protein
MDP0000224382	Kinase-like
MDP0000718598	Tyrosine-sulfated glycopeptide receptor
MDP0000170193	Cc-nbs-lrr resistance protein
MDP0000223518	Cc-nbs-lrr resistance protein
MDP0000695093	Polyphosphoinositide binding protein
MDP0000389171	Glucose-6-phosphate/phosphate
MDP0000290091	Cc-nbs-lrr resistance protein
MDP0000171905	Cinnamyl alcohol dehydrogenase
MDP0000123092	Senescence-associated protein
MDP0000161883	Tyrosine-sulfated glycopeptide receptor
MDP0000364547	Histone H3
MDP0000192099	Ubiquitin-conjugating enzyme
MDP0000244872	N-acetyltransferase
MDP0000617604	N-acetyltransferase
MDP0000446777	Histone H3
MDP0000734561	Cc-nbs-lrr resistance protein
MDP0000180389	Cc-nbs-lrr resistance protein
MDP0000276756	Carbamoyl phosphate synthetase
MDP0000887876	Cc-nbs-lrr resistance protein
MDP0000261548	Leucine-rich repeat
MDP0000193087	Cc-nbs-lrr resistance protein
MDP0000223630	Histone H3
MDP0000180250	Cc-nbs-lrr resistance protein
MDP0000562585	Ethylene-insensitive
MDP0000757714	Amino acid permease
MDP0000562504	Cc-nbs-lrr resistance protein
MDP0000453747	Glucose-6-phosphate/phosphate
MDP0000205216	ubiquitin-protein ligase
MDP0000146489	Amino acid permease
MDP0000650726	Glucose-6-phosphate/phosphate
MDP0000610354	Cc-nbs-lrr resistance protein
MDP0000166379	Cc-nbs-lrr resistance protein
MDP0000557447	Cc-nbs-lrr resistance protein
MDP0000859930	Calcium ion binding protein
MDP0000732188	Cc-nbs-lrr resistance protein
MDP0000780100	Cc-nbs-lrr resistance protein
MDP0000268260	Polyphosphoinositide binding protein
MDP0000181929	Heat shock protein 90
MDP0000670234	ubiquitin-protein ligase
MDP0000203668	LRR receptor
MDP0000174704	Cc-nbs-lrr resistance protein
MDP0000842682	N-acetyltransferase
MDP0000123343	Cc-nbs-lrr resistance protein
MDP0000615878	Citrate synthase	http://en.wikipedia.org/wiki/Citrate_synthase
MDP0000127450	Serine-rich protein
MDP0000434420	ubiquitin-protein ligase
MDP0000528870	Ethylene-responsive
MDP0000895328	Cc-nbs-lrr resistance protein
MDP0000236898	Cc-nbs-lrr resistance protein
MDP0000205859	Cc-nbs-lrr resistance protein
MDP0000264453	UDP-glycosyltransferase
MDP0000280382	Carbamoyl phosphate synthetase
MDP0000432128	Histone H3
MDP0000261749	N-acetyltransferase
MDP0000665186	Cc-nbs-lrr resistance protein
MDP0000608429	Beta-D-xylosidase
MDP0000282880	Calcineurin B-like protein
MDP0000157594	Carbamoyl phosphate synthetase
MDP0000146850	Carbamoyl phosphate synthetase
MDP0000422862	Anthranilate phosphoribosyltransferase
MDP0000279270	Cc-nbs-lrr resistance protein
MDP0000301599	Calcium ion binding protein
MDP0000565880	Ethylene-insensitive
MDP0000200709	Kinase-like
MDP0000265782	Heat shock protein 90
MDP0000298868	Vacuolar-sorting receptor
MDP0000611903	UDP-glycosyltransferase
MDP0000170238	Actin related protein
MDP0000210751	Cc-nbs-lrr resistance protein
MDP0000307848	ubiquitin-protein ligase
MDP0000162617	Ethylene-insensitive
MDP0000174796	Cc-nbs-lrr resistance
MDP0000185471	Cinnamyl alcohol dehydrogenase
MDP0000490180	Ethylene-insensitive
MDP0000182395	AP2-like ethylene-responsive transcription
MDP0000125245	Calcium ion binding protein
MDP0000121129	Carbamoyl phosphate synthetase
MDP0000462753	Cc-nbs-lrr resistance protein
MDP0000485776	AP2-like ethylene-responsive
MDP0000760912	Leucine-rich receptor-like protein kinase
MDP0000165966	Kinase-like protein
MDP0000377748	Cc-nbs-lrr resistance protein
MDP0000322229	Histone H3
MDP0000198736	Farnesyl pyrophosphate synthase	http://en.wikipedia.org/wiki/Farnesyl_pyrophosphate
MDP0000230552	Cc-nbs-lrr resistance protein
MDP0000618774	UDP-glycosyltransferase
MDP0000400413	Serine hydroxymethyltransferase
MDP0000230932	Cc-nbs-lrr resistance protein
MDP0000698001	Tir-nbs-lrr resistance protein
MDP0000138018	Cc-nbs-lrr resistance protein
MDP0000153782	Cc-nbs-lrr resistance protein
MDP0000118780	UDP-glycosyltransferase
MDP0000460658	Histone H3
MDP0000215099	Subtilisin-like protease
MDP0000201011	Acyl-CoA ligase-
MDP0000212932	Cc-nbs-lrr resistance protein
MDP0000178214	Calcineurin B-like protein
MDP0000174081	TBP-associated factor
MDP0000222913	Esterase/lipase domain-containing protein
MDP0000191097	Amino acid permease
MDP0000230002	Electron transfer flavoprotein
MDP0000304477	Omega-3 fatty acid desaturase
MDP0000298304	Phosphate transporter
MDP0000285649	Cc-nbs-lrr resistance protein
MDP0000442509	Glucosyltransferase
MDP0000267662	Histone H3
MDP0000244873	Ethylene-insensitive
MDP0000203847	Acyl-CoA ligase
MDP0000401390	Cc-nbs-lrr resistance protein
MDP0000442276	Cc-nbs-lrr resistance protein
MDP0000185623	Cc-nbs-lrr resistance protein

## Sheet: LG_13
Query	description
MDP0000160227	Isoflavone reductase
MDP0000859911	Beta-galactosidase
MDP0000322233	Methionine sulfoxide reductase
MDP0000309189	GDSL esterase/lipase
MDP0000876184	Trans-cinnamate 4-monooxygenase
MDP0000195614	Pathogenesis-related protein
MDP0000533638	Pathogenesis-related protein
MDP0000818931	Polygalacturonase-like protein
MDP0000882895	Glutathione S-transferase
MDP0000374557	Xyloglucan 6-xylosyltransferase
MDP0000663105	Glutathione S-transferase
MDP0000142174	Chitinase-like protein
MDP0000722969	Glutathione S-transferase
MDP0000733336	CASP-like protein
MDP0000686191	Pectinesterase
MDP0000199386	Beta-amylase
MDP0000232581	Calcium dependent protein kinase
MDP0000233356	Fatty acid desaturase
MDP0000207937	Pyridoxal biosynthesis protein
MDP0000649496	Calcium dependent protein kinase
MDP0000778140	Ethylene-responsive transcription factor
MDP0000859573	Sucrose synthase
MDP0000286774	Acyl-CoA dehydrogenase
MDP0000919221	E3 ubiquitin-protein ligase
MDP0000317056	Glutaredoxin
MDP0000128979	Ethylene-responsive transcription factor
MDP0000293806	Acyl-coenzyme A oxidase
MDP0000901541	Peroxidase
MDP0000137297	Heat shock protein 40
MDP0000522063	Nbs-lrr resistance protein
MDP0000162520	Carbamoyl phosphate synthase
MDP0000139551	Guanylate kinase family protein
MDP0000220668	Adenylate isopentenyltransferase
MDP0000229596	Chaperone protein dnaJ
MDP0000302490	Geranylgeranyl diphosphate reductase
MDP0000389664	Pectinesterase
MDP0000255273	Ribonucleoside-diphosphate reductase
MDP0000568825	Glutathione S-transferase
MDP0000288155	CASP-like protein
MDP0000699676	Cytokinin oxidase
MDP0000304455	Pectinesterase
MDP0000311742	Methionine sulfoxide reductase
MDP0000268346	Protoporphyrinogen oxidase
MDP0000126496	Heat shock protein 40
MDP0000824991	Sucrose synthase
MDP0000566567	Glutathione S-transferase
MDP0000506720	Acetate/butyrate--CoA ligase
MDP0000814162	Oxidoreductase
MDP0000190529	Probable histone-arginine methyltransferas
MDP0000239947	Leucoanthocyanidin dioxygenase
MDP0000259661	Pathogenesis-related protein
MDP0000418277	Pathogenesis-related protein
MDP0000251288	Guanylate kinase family protein
MDP0000567267	Heat shock protein 40
MDP0000132070	Guanylate kinase family protein
MDP0000791599	CASP-like protein
MDP0000145305	Dienelactone hydrolase
MDP0000138527	Aminotransferase-like
MDP0000581406	Sucrose synthase
MDP0000471188	Leucoanthocyanidin dioxygenase
MDP0000195610	Pathogenesis-related protein
MDP0000824990	Sucrose synthase
MDP0000186193	Glutathione S-transferase
MDP0000177592	Dihydrolipoyllysine-residue acetyltransfer
MDP0000262329	Phospholipase
MDP0000167456	Heat shock protein 40
MDP0000767415	Sucrose synthase
MDP0000332832	Methionine sulfoxide reductase
MDP0000595826	S-adenosylmethionine synthase
MDP0000234929	Glycosyltransferase
MDP0000139912	Esterase/lipase
MDP0000206768	Peroxidase
MDP0000293143	Pathogenesis-related protein
MDP0000468488	Acyl carrier protein
MDP0000545379	Glutathione S-transferase
MDP0000658696	Pyruvate decarboxylase
MDP0000611200	Pathogenesis-related protein
MDP0000299311	Pathogenesis-related protein
MDP0000187493	Glutathione S-transferase
MDP0000236352	Cc-nbs-lrr resistance protein
MDP0000827820	Pathogenesis-related protein
MDP0000103621	Pathogenesis-related protein
MDP0000061368	Histidine phosphotransfer protein
MDP0000191837	Glutathione S-transferase
MDP0000318624	Vesicle-associated membrane protein
MDP0000231700	Sodium/hydrogen exchanger
MDP0000501204	Lipase class 3 family protein
MDP0000831644	Lipase class 3 family protein
MDP0000175027	Glycoside hydrolase family 28 protein
MDP0000124311	Glutathione S-transferase
MDP0000623831	Nbs-lrr resistance protein
MDP0000125797	Acyl-CoA dehydrogenase
MDP0000232623	Heat stress transcription factor
MDP0000781698	S-adenosylmethionine decarboxylase
MDP0000103627	Pathogenesis-related protein
MDP0000899351	Oxidoreductase
MDP0000295540	Pathogenesis-related protein
MDP0000692464	NADH dehydrogenase
MDP0000151932	Phosphoinositide phosphatase-like protein
MDP0000322073	Dienelactone hydrolase
MDP0000697723	Katanin p80
MDP0000229364	Pathogenesis-related protein
MDP0000306139	Xyloglucan 6-xylosyltransferase
MDP0000441764	Protein kinase family protein
MDP0000610136	Acyl-[acyl-carrier-protein] desaturase
MDP0000221383	Glycoside hydrolase
MDP0000789992	Pyruvate, phosphate dikinase
MDP0000293214	Sucrose synthase
MDP0000196076	Methionine sulfoxide reductase
MDP0000260110	Pathogenesis-related protein
MDP0000838523	Pathogenesis-related protein
MDP0000176048	Heat stress transcription factor
MDP0000147060	Heat shock protein 90
MDP0000184031	Calcium dependent protein kinase
MDP0000472203	Monothiol glutaredoxin
MDP0000878946	Acyl-coenzyme A oxidase
MDP0000785852	Pectinesterase
MDP0000814399	Pathogenesis-related protein
MDP0000236372	Protein phosphatase
MDP0000295543	Pathogenesis-related protein
MDP0000227143	Oxidoreductase
MDP0000192671	Glutathione S-transferase
MDP0000130293	Pyruvate, phosphate dikinase
MDP0000284910	Dienelactone hydrolase
MDP0000139493	Glutamine synthetase
MDP0000161016	Glutathione S-transferase
MDP0000796592	Sucrose synthase
MDP0000283845	Cationic amino acid transporter
MDP0000684769	Heat shock protein 40
MDP0000146718	NADH dehydrogenase
MDP0000004754	Dienelactone hydrolase family protein
MDP0000174676	Beta-D-xylosidase
MDP0000320172	Beta-amylase
MDP0000241694	Pathogenesis-related protein
MDP0000293588	2-oxoisovalerate dehydrogenase
MDP0000259496	Peroxisomal fatty acid beta-oxidation
MDP0000162215	Glutathione S-transferase
MDP0000418187	Polyphenol oxidase
MDP0000469772	Isoleucyl-tRNA synthetase

## Sheet: LG_14
Query	description
MDP0000929983	Polyketide cyclase/dehydrase and lipid
MDP0000302772	Glutathione peroxidase
MDP0000775334	Glycosyltransferase
MDP0000429252	Ubiquitin carboxyl-terminal hydrolase
MDP0000177386	Inositol polyphosphate
MDP0000429251	Glucan endo-1,3-beta-glucosidase
MDP0000744129	Tir-nbs-lrr resistance protein
MDP0000201326	Aspartyl protease
MDP0000220086	Superoxide dismutase
MDP0000183314	Caffeic acid 3-O-methyltransferase
MDP0000817831	Vacuolar protein-sorting-associated protei
MDP0000146255	Cc-nbs-lrr resistance protein
MDP0000534969	Caffeic acid 3-O-methyltransferase
MDP0000119551	Casein kinase
MDP0000159728	2-oxoglutarate/malate translocator
MDP0000193946	Pyruvate kinase
MDP0000190273	Ethylene-insensitive
MDP0000809893	Tir-nbs resistance protein
MDP0000275919	Glutamate--cysteine ligase
MDP0000151475	Cc-nbs-lrr resistance protein
MDP0000302161	Ubiquitin carboxyl-terminal hydrolase
MDP0000184090	Malate dehydrogenase
MDP0000104111	Tubulin, beta chain
MDP0000175285	Early-responsive to dehydration stress
MDP0000183313	Oxidoreductase
MDP0000213618	O-fucosyltransferase
MDP0000165624	Quinoprotein amine dehydrogenase
MDP0000227168	Abscisic acid receptor
MDP0000132720	Tubulin beta-6 chain
MDP0000389212	Purple acid phosphatase
MDP0000258343	Cinnamyl alcohol dehydrogenase
MDP0000910814	Caffeic acid 3-O-methyltransferase
MDP0000146334	Aquaporin
MDP0000196216	E3 ubiquitin-protein ligase
MDP0000051968	Peptidase M1 family protein
MDP0000159650	E3 ubiquitin-protein ligase
MDP0000473694	Caffeic acid 3-O-methyltransferase
MDP0000913598	Glutathione peroxidase
MDP0000269915	Quinoprotein amine dehydrogenase
MDP0000410003	Tir-nbs resistance protein
MDP0000188289	Caffeic acid 3-O-methyltransferase
MDP0000555220	9-cis-epoxycarotenoid dioxygenase
MDP0000133188	E3 ubiquitin-protein ligase
MDP0000276205	Actin depolymerizing factor
MDP0000336462	Histone H4
MDP0000121524	Aspartyl protease
MDP0000293025	Glutamate--cysteine ligase
MDP0000159233	Kinesin-related protein

## Sheet: LG_16
Query	description
MDP0000143011	Alpha/beta-hydrolase
MDP0000277235	Sucrose proton symporter
MDP0000142243	Mitogen-activated protein kinase
MDP0000621927	Pectinesterase
MDP0000175757	Polygalacturonase
MDP0000748035	Tir-nbs-lrr resistance protein
MDP0000322119	GDSL esterase/lipase
MDP0000137967	Glucosidase
MDP0000162904	Pectinesterase
MDP0000321952	Tir-nbs-lrr resistance protein
MDP0000266476	Glucosidase
MDP0000189545	NADH dehydrogenase
MDP0000252405	Alpha-glucan water dikinase
MDP0000281766	Urease
MDP0000143004	Ribose-phosphate pyrophosphokinase
MDP0000634311	Cytokinin oxidase
MDP0000568449	L-lactate dehydrogenase
MDP0000247672	Polygalacturonase
MDP0000119341	Pyruvate dehydrogenase
MDP0000191266	NADH:ubiquinone oxidoreductase
MDP0000937142	Small heat shock protein
MDP0000219600	GDSL esterase/lipase
MDP0000553601	Tir-nbs-lrr resistance protein
MDP0000215389	Urease
MDP0000193780	Acetyl-CoA:benzylalcohol acetyltranferase
MDP0000178860	1-phosphatidylinositol-3-phosphate
MDP0000663062	Mechanosensitive ion channel protein
MDP0000753366	Cellulase (Glycosyl hydrolase family
MDP0000237441	Glucosidase
MDP0000690108	Thioredoxin
MDP0000915947	Acyl:coa ligase
MDP0000253572	Class III peroxidase
MDP0000220270	Aminotransferase
MDP0000943789	Enoyl-CoA hydratase/isomerase
MDP0000662756	NADH:ubiquinone oxidoreductase
MDP0000160434	Methyltransferase
MDP0000294097	2-phytyl-1,4-beta-naphthoquinone
MDP0000178055	Phosphatidylinositol 3-kinase
MDP0000234078	Serine/threonine-protein phosphatase
MDP0000190288	S-adenosyl-L-methionine-dependent methylt
MDP0000444494	Ethylene-responsive transcription factor
MDP0000154590	Tir-nbs-lrr resistance protein
MDP0000300100	Ubiquitin carboxyl-terminal hydrolase
MDP0000645828	Glyceraldehyde-3-phosphate dehydrogenase
MDP0000160047	Tir-nbs-lrr resistance protein
MDP0000219341	Cysteine desulfurase
MDP0000196666	GDSL esterase/lipase
MDP0000161907	Primary-amine oxidase
MDP0000758053	Isoflavonoid regulator
MDP0000215405	Lipoxygenase
MDP0000768989	Galactosyltransferase
MDP0000119793	Carbonic anhydrase
MDP0000327373	Tir-nbs-lrr resistance protein
MDP0000234081	5-formyltetrahydrofolate
MDP0000616079	Tryptophan aminotransferase
MDP0000706828	GDSL esterase/lipase
MDP0000653461	Hypersensitive-induced response protein
MDP0000244607	GDSL esterase/lipase
MDP0000391509	Thioredoxin
MDP0000139720	Pyruvate dehydrogenase
MDP0000206737	4-coumarate-coa ligase
MDP0000459576	Inositol-3-phosphate synthase
MDP0000196837	Cc-nbs-lrr resistance protein
MDP0000230763	Very-long-chain 3-oxoacyl-CoA reductase
MDP0000180526	Vesicle-associated membrane protein
MDP0000747268	Sphingoid base hydroxylase
MDP0000254174	UDP-glycosyltransferase
MDP0000241289	O-fucosyltransferase
MDP0000943790	Pectin lyase-like	http://en.wikipedia.org/wiki/Pectin_lyase
MDP0000027925	Spermidine synthase
MDP0000907713	Disease resistance protein
MDP0000250870	O-Glycosyl hydrolases
MDP0000296100	Peroxidase
MDP0000198181	Fructose-bisphosphate aldolase
MDP0000237754	Lipoxygenase
MDP0000129547	4-coumarate-coa ligase
MDP0000849735	Class III peroxidase
MDP0000121759	Glucosidase
MDP0000587199	Galactinol synthase
MDP0000798684	Galactinol synthase
MDP0000188248	NADH:ubiquinone oxidoreductase
MDP0000432642	Aldehyde dehydrogenase
MDP0000230950	Iaa-amino acid hydrolase
MDP0000308922	Ethylene-responsive transcription factor
MDP0000208817	NADH:ubiquinone oxidoreductase
MDP0000305808	Very-long-chain 3-oxoacyl-CoA reductase
MDP0000178334	Beta-1,4-mannosyl-glycoprotein
MDP0000235318	Glutamate--glyoxylate aminotransferase
MDP0000319263	Alanine aminotransferase
MDP0000142413	Quinone oxidoreductase	http://www.ncbi.nlm.nih.gov/pubmed/18374191
MDP0000662880	lutathione S-transferase
MDP0000269371	Quinone oxidoreductas
MDP0000547655	9-cis-epoxycarotenoid dioxygenase
MDP0000374885	Aldehyde dehydrogenase
MDP0000253349	NB-LRR type disease resistance protein
MDP0000160046	Phospholipid-transporting ATPase
MDP0000535983	Lipoxygenase
MDP0000278254	Polygalacturonase
MDP0000178896	1-phosphatidylinositol-4-phosphate
MDP0000185643	Glycosyltransferase
MDP0000786311	Cyclophilin-like protein
MDP0000253214	Cellulose synthase
MDP0000238857	Glucosidase
MDP0000143003	O-fucosyltransferase
MDP0000207103	Inositol-3-phosphate synthase
MDP0000206455	Tir-nbs-lrr resistance protein
MDP0000222620	Pectinesterase
MDP0000367954	3-oxoacyl-reductase
MDP0000190258	Alpha-(1,4)-fucosyltransferase
