# Supplementary material for: A Multidisciplinary Approach Providing New Insight into Fruit Flesh Browning Physiology in Apple (Malus x domestica Borkh.)
Source: PLoS One. 2013 Oct 18;8(10):e78004. doi: 10.1371/journal.pone.0078004 (PMC3799748; doi:10.1371/journal.pone.0078004)
Supplement: Table S3 — Trend for each individual phenolic compound. The mean concentration and respective standard deviation are given for each phenolic compound. (XLS) [file pone.0078004.s009.xls]

## Sheet: Foglio1
		neochlorogenic acid	cryptochlorogenic acid	chlorogenic acid	Phlorizin	catechin	epicatechin	Procyanidin B1	procyanidin B2 + B4	Quercetin-3-Rha	quercetin-3-Glc + quercetin-3-Gal (as sum of isomers)	sum of hydroxycinnamic acids	sum of dihydrochalcones	sum of flavan-3-ol	sum of flavonols	total
		ug/g	ug/g	ug/g	ug/g	ug/g	ug/g	ug/g	ug/g	ug/g	ug/g	ug/g	ug/g	ug/g	ug/g	ug/g
T0	mean	0.329519	1.85529	218.23	13.7395	3.9569	49.9223	19.6656	106.808	5.90673	1.61871	220.414	13.7395	180.352	7.52544	422.032
	SD	0.0333867	0.24842	14.3132	1.83719	0.352677	1.97896	0.928298	5.42539	0.761871	0.0940578	14.4266	1.83719	7.97834	0.764058	24.3093
T30	mean	0.433989	2.5269	279.438	16.7964	5.36045	60.7295	22.6963	119.857	6.65406	0.310101	282.399	16.7964	208.643	6.96416	514.802
	SD	0.10247	0.155175	13.1139	2.11957	0.163662	2.66186	0.555038	1.11931	0.669482	0.233629	13.3084	2.11957	3.48821	0.834954	18.5433
T60	mean	0.261004	1.38102	200.406	8.34173	2.70456	38.4766	12.2746	80.4795	4.27516	0.318147	202.048	8.34173	133.935	4.5933	348.919
	SD	0.0126601	0.042269	7.90892	0.684424	0.283537	1.81802	0.346332	1.59918	0.0252285	0.0677237	7.94114	0.684424	3.20883	0.0900599	11.1715
